# Supplementary material for: A Fructan 6-Exohydrolase from Orobanche cumana Boosts Waterlogging Tolerance in Parasitic and Root Tissues
Source: Plants (Basel). 2026 Apr 27;15(9):1326. doi: 10.3390/plants15091326 (PMC13164756; doi:10.3390/plants15091326)
Supplement: Supplementary file 1 [file plants-15-01326-s001.zip › Supplementary Table S1.xlsx]

## Sheet: Sheet1
Table S1 Gene primer information
Gene	Purpose	Orientation	Sequence (5'-3'）
Symbol
Oc6-FEH	cDNA cloning	Forward：	AACCCACCGACTTTTCTTCCC
		Reverse：	GCCTCTTTCGCCTCGAATCA
	Cloning into pCAMBIA2300-eGFP	Forward：	GGACAGGGTACCCGGGGATCCATGGAGTTTTCTGCTGTTTT
		Reverse：	GGTACTAGTGTCGACTCTAGATTGGTTCATCTTCAGAGGAG
	Cloning into pGEX-4T-1-GST	Forward：	GATCTGGTTCCGCGTGGATCCCCGATGGAGTTTTCTGCTGTTTT
		Reverse：	TCAGTCAGTCACGATGCGGCCGCTTGGTTCATCTTCAGAGGAG
	RT-qPCR	Forward：	GAAGGACAGTAAGCCGAAATA
		Reverse：	CAACAAGCATCATGAAGACAC
	Cloning into pTRV2	Forward：	AGAAGGCCTCCATGGGGATCCTTGAGATATGATTATGG
		Reverse：	GAGACGCGTGAGCTCGGTACCTGATTTCGACCTTATCT
proOc6-FEH	Cloning	Forward：	AGAAATTACCAAATTGCGAAG
		Reverse：	AAAACAGCAAGAACTTGGG
	Cloning into pORE-GUS	Forward：	TGGATCCACCCGGGAGAAATTACCAAATTGCGAAG
		Reverse：	GGCCGCAAAGTCGACGAAAACAGCAAGAACTTGGG
OcActin	RT-qPCR	Forward：	CCACGCCAAGCATCAAGTATT
		Reverse：	GGCATCTCGGTAAGGAAGTTG
NbActin	RT-qPCR	Forward：	GTCAAGGCTGGGTTTGCTGG
		Reverse：	CCCACGTAGGCATCTTTCTG
